# Supplementary material for: Nanobody fusion enhances production of difficult-to-produce secretory proteins
Source: J Biol Chem. 2025 Feb 12;301(3):108292. doi: 10.1016/j.jbc.2025.108292 (PMC11930436; doi:10.1016/j.jbc.2025.108292)
Supplement: Supplementary Table S2 [file mmc2.xlsx]

## Sheet: Sheet1
Supplementary Table S2: Primers and templets used for PCR amplification
Plasmid	Primer	Primer Sequence	Templet	Paired Primer	PCR Product	Link to backbone
N1only	N1-F1	CAAAGAATTGGATCCATGGCGAACCTTGGCTACTG	N1	Paired	N1	N1
	N1-R1	TTATCGATAAGCTTGATATCGAATTCTTAATGCTTGAGGTTGGTTTTTG
N1-Nb(GFP)	N1-Nb(GFP)-F1	CAAAGAATTGGATCCATGGCGAACCTTGGCTACTG	N1	Paired	N1	N1+Nb
	N1-Nb(GFP)-R1	CACCAGACTCCACCAGTTGGACATGCTTGAGGTTGGTTTTTGGTTTG
	N1-Nb(GFP)-F2	CAAACCAAAAACCAACCTCAAGCATGTCCAACTGGTGGAGTCTGGTG	Nb(GFP)	Paired	Nb
	N1-Nb(GFP)-R2	TCGATAAGCTTGATATCGAATTCTTAGCTGGAGACGGTGACCTGGGTG
N1-WW	N1-WW-F1	CAAAGAATTGGATCCATGGCGAACCTTGGCTACTG	N1	Paired	N1-WW-1	N1-WW-4
	N1-WW-R1	CTGCTCATCCTCTTCTCCCAGCCGGGCGGCAGCTTATGCTTGAGGTTGGTTTTTGG
	N1-WW-R2	GGTGATGTGGTTGAAGTAGTACACCCTGCCGCTGCTCCTGCTCATCCTCTTCTCCC	N1-WW-1	N1-WW-F1	N1-WW-2
	N1-WW-R3	TTAGCCGCTGGGCCTCTCGTTCTGGCTGGCGTTGGTGATGTGGTTGAAGTAG	N1-WW-2	N1-WW-F1	N1-WW-3
	N1-WW-R4	GATTATCGATAAGCTTGATATCGAATTCTTAGCCGCTGGGCCTCTCGTTC	N1-WW-3	N1-WW-F1	N1-WW-4
N1-V-WW	N1-V-WW-F1	CAAAGAATTGGATCCATGGCGAACCTTGGCTACTG	N1	Paired	N1-V-WW-1	N1-V-WW-4
	N1-V-WW-R1	CTGCTCATCCTCTTCTCCCAGCCGGGCGGCAGCTTATGCTTGAGGTTGGTTTTTGG
	N1-V-WW-R2	GGTGATGTGGTTGAAGTAGTACACCCTGCCGTCCCTGCTCATCCTCTTCTCC	N1-V-WW-1	N1-V-WW-F1	N1-V-WW-2
	N1-V-WW-R3	TTAGCCGCTGGGCCTCTCGTTCTGGCTGGCGTTGGTGATGTGGTTGAAGTAG	N1-V-WW-2	N1-V-WW-F1	N1-V-WW-3
	N1-V-WW-R4	GATTATCGATAAGCTTGATATCGAATTCTTAGCCGCTGGGCCTCTCGTTC	N1-V-WW-3	N1-V-WW-F1	N1-V-WW-4
N1-HP35	N1- HP35-F1	CAAAGAATTGGATCCATGGCGAACCTTGGCTACTG	N1	Paired	N1- HP35-1	N1- HP35-4
	N1- HP35-R1	CAAAAACAGCCTTGAAGTCCTCGTCAGAGAGATGCTTGAGGTTGGTTTTTGGTTTG
	N1- HP35-R2	CAAGGGCAAGTTGGCAAAGGCAGAGCGGGTCATGCCAAAAACAGCCTTGAAGTCCTC	N1-HP35-1	N1- HP35-F1	N1- HP35-2
	N1- HP35-R3	GAGTCCTTTCTCCTTCTTGAGGTGCTGCTGTTTCCACAAGGGCAAGTTGGCAAAGGC	N1-HP35-2	N1- HP35-F1	N1- HP35-3
	N1- HP35-R4	GATTATCGATAAGCTTGATATCGAATTCCTAGAAGAGTCCTTTCTCCTTCTTGAGG	N1-HP35-3	N1- HP35-F1	N1- HP35-4
N1-TC	N1-TC-F1	CAAAGAATTGGATCCATGGCGAACCTTGGCTACTG	N1	Paired	N1-TC-1	N1-TC-3
	N1-TC-R1	CGTCCTTCAGCCACTGGGCGTAGGCGTCATGCTTGAGGTTGGTTTTTG
	N1-TC-R2	CTTAGCTGGGAGGAGGCCTACCGCTGCTTGGTCCACCGTCCTTCAGCCACTGGG	N1-TC-1	N1-TC-F1	N1-TC-2
	N1-TC-R3	GATTATCGATAAGCTTGATATCGAATTCTTAGCTGGGAGGAGGCCTAC	N1-TC-2	N1-TC-F1	N1-TC-3
N1-NTL	N1-NTL-F1	CAAAGAATTGGATCCATGGCGAACCTTGGCTACTG	N1	Paired	N1-NTL-1	N1-NTL-4
	N1-NTL-R1	ATGCCCTTCACGTCCTTCAGGAAGATCACCTTCATATGCTTGAGGTTGGTTTTTGG
	N1-NTL-R2	GCCGTCGGCCACGTTCTTGATCTCGCCCTTCTTGCCCATGCCCTTCACGTCCTTCAG	N1-NTL-1	N1-NTL-F1	N1-NTL-2
	N1-NTL-R3	CCAGGCCCTGCTTGAACAGGAAGTTGTTGGCGTAGCCGTCGGCCACGTTCT	N1-NTL-2	N1-NTL-F1	N1-NTL-3
	N1-NTL-R4	GATAAGCTTGATATCGAATTCTTAGGCCTCGATGGCCAGGCCCTGCTTGAACAG	N1-NTL-3	N1-NTL-F1	N1-NTL-4
N1-ZIP	N1-ZIP-F1	CAAAGAATTGGATCCATGGCGAACCTTGGCTACTG	N1	Paired	N1	N1+ZIP
	N1-ZIP-R1	GCCAAGCTCATGACCACTGTGATGCTTGAGGTTGGTTTTTGGTTTG
	N1-ZIP-F2	CAAACCAAAAACCAACCTCAAGCATCACAGTGGTCATGAGCTTGGC	ZIP	Paired	ZIP
	N1-ZIP-R2	GATTATCGATAAGCTTGATATCGAATTCTTAAGTTTTATCCTTATTTAAATCTTCAAC
N1-Nb(ALFA)	N1-Nb(ALFA)-F1	CAAAGAATTGGATCCATGGCGAACCTTGGCTACTG	N1	Paired	N1	N1+Nb(ALFA)
	N1-Nb(ALFA)-R1	CCGCTCTCCTGCAGCTGAACATGCTTGAGGTTGGTTTTTGGTTTGC
	N1-Nb(ALFA)-F2	GCAAACCAAAAACCAACCTCAAGCATGTTCAGCTGCAGGAGAGCGG	Nb(ALFA)	Paired	Nb(ALFA)
	N1-Nb(ALFA)-R2	GATTATCGATAAGCTTGATATCGAATTCTTAGGAGCTAACGGTGACCTGG
N1-Nb(mCherry)	N1-Nb(mCherry)-F1	CAAAGAATTGGATCCATGGCGAACCTTGGCTACTG	N1	Paired	N1	N1+Nb(mCherry)
	N1-Nb(mCherry)-R1	CGCTCTCCACCAGCTGAACATGCTTGAGGTTGGTTTTTGGTTTGC
	N1-Nb(mCherry)-F2	GCAAACCAAAAACCAACCTCAAGCATGTTCAGCTGGTGGAGAGCG	Nb(mCherry)	Paired	Nb(mCherry)
	N1-Nb(mCherry)-R2	GATTATCGATAAGCTTGATATCGAATTCTTAAGAAACGGTCACCTGGGTACC
N1-Fc	N1-Fc-F1	ATCATTTTGGCAAAGAATTGGATCCATGGCGAACCTTGGCTACTG	N1	Paired	N1	N1+Fc
	N1-Fc-R1	TGTACATATGCAAGGCTTACAACCATGCTTGAGGTTGGTTTTTGGTTTG
	N1-Fc-F2	CAAACCAAAAACCAACCTCAAGCATGGTTGTAAGCCTTGCATATGTACAG	Fc	Paired	Fc
	N1-Fc-R2	TCGATAAGCTTGATATCGAATTCTTATCATTTACCAGGAGAGTGGGAGAG
N1-vNAR	N1-vNAR-F1	CATCATTTTGGCAAAGAATTGGATCCATGGCGAACCTTGGCTACTG	N1	Paired	N1	N1+vNAR
	N1-vNAR-R1	GGTGTCTGCTCCACTCTTTCATGCTTGAGGTTGGTTTTTGGTTTG
	N1-vNAR-F2	CAAACCAAAAACCAACCTCAAGCATGAAAGAGTGGAGCAGACACC	vNAR with flag tag	Paired	vNAR
	N1-vNAR-R2	GATTATCGATAAGCTTGATATCGAATTCTTACTTGTCGTCATCATCTTTATAG
N1-IGHV	N1-IGHV-F1	CATCATTTTGGCAAAGAATTGGATCCATGGCGAACCTTGGCTACTG	N1	Paired	N1	N1+IGHV
	N1-IGHV-R1	CTCTCCACCAGCTGCACTTCATGCTTGAGGTTGGTTTTTGG
	N1-IGHV-F2	CCAAAAACCAACCTCAAGCATGAAGTGCAGCTGGTGGAGAG	IGHV with flag tag	Paired	IGHV
	N1-IGHV-R2	GATAAGCTTGATATCGAATTCTTACTTGTCGTCATCATCTTTATAGTC
Sha	Sha-F1	TCATTTTGGCAAAGAATTGGATCCATGAACTGGACTGCTGCCACG	Shadoo	Paired	Sha-1	Sha-2
	Sha-R1	CAGACCGAGCAGAGGGTTCGGTATCGGTTTACCGCCGGAAGTCCAGGCCCAGTAG
	Sha-R2	ATCGATAAGCTTGATATCGAATTCTTACGTGCTATCCAGACCGAGCAGAGGGTTCGGT	Sha-1	Sha-F1	Sha-2
Sha-Nb	Sha-Nb-F1	TCATTTTGGCAAAGAATTGGATCCATGAACTGGACTGCTGCCACG	Shadoo	Paired	Sha	Sha+Nb-2
	Sha-Nb-R1	CCACCAGACTCCACCAGTTGGACGCCGGAAGTCCAGGCCCAGT
	Sha-Nb-F2	ACTGGGCCTGGACTTCCGGCGTCCAACTGGTGGAGTCTGGTGG	Nb	Paired	Nb-1
	Sha-Nb-R2	CAGACCGAGCAGAGGGTTCGGTATCGGTTTACCGCTGGAGACGGTGACCTGGG
	Sha-Nb-R3	ATCGATAAGCTTGATATCGAATTCTTACGTGCTATCCAGACCGAGCAGAGGGTTCGGT	Nb-1	Sha-Nb-F2	Nb-2
SST-28only	SST-28-F1	TCATTTTGGCAAAGAATTGGATCCATGCTGTCCTGCCGTCTCCA	SST-28-Nb with V5 tag	Paired	SST-28-1	SST-28-2
	SST-28-R1	CAGACCGAGCAGAGGGTTCGGTATCGGTTTACCACAGGATGTGAATGTCTTCCAG
	SST-28-R2	ATCGATAAGCTTGATATCGAATTCTTACGTGCTATCCAGACCGAGCAGAGGGTTCGGT	SST-28-1	SST-28-F1	SST-28-2
SST-28-Nb	SST-28-Nb-F1	TCATTTTGGCAAAGAATTGGATCCATGCTGTCCTGCCGTCTCCA	SST-28-Nb with V5 tag	Paired	SST-28-Nb	SST-28-Nb
	SST-28-Nb-R1	ATCGATAAGCTTGATATCGAATTCTTACGTGCTATCCAGACCGAGCAGAGGGTTCGGT
N1G34N-Nb	N1G34N-Nb-F1	CATCATTTTGGCAAAGAATTGGATCCATGGCGAACCTTGGCTACTG	N1-Nb(GFP)	Paired	N1G34N-Nb-1	N1G34N-Nb-1+N1G34N-Nb-2
	N1G34N-Nb-R1	ATACCGGCTTCCGTTGGTGTTCCAC
	N1G34N-Nb-F2	GTGGAACACCAACGGAAGCCGGTAT	N1-Nb(GFP)	Paired	N1G34N-Nb-2
	N1G34N-Nb-R2	TCGATAAGCTTGATATCGAATTCTTAGCTGGAGACGGTGACCTGGGTG
N1G34N	N1G34N-F1	CATCATTTTGGCAAAGAATTGGATCCATGGCGAACCTTGGCTACTG	N1-Nb(GFP)	Paired	N1G34N-1	N1G34N-1+N1G34N-2
	N1G34N-R1	ATACCGGCTTCCGTTGGTGTTCCAC
	N1G34N-F2	GTGGAACACCAACGGAAGCCGGTAT	N1-Nb(GFP)	Paired	N1G34N-2
	N1G34N-R2	TTATCGATAAGCTTGATATCGAATTCTTAATGCTTGAGGTTGGTTTTTG
N1G92N-Nb	N1G92N-Nb-F1	CATCATTTTGGCAAAGAATTGGATCCATGGCGAACCTTGGCTACTG	N1-Nb(GFP)	Paired	N1G92N-Nb-1	N1G92N-Nb-1+N1G92N-Nb-2
	N1G92N-Nb-R1	GATTATGGGTACCGTTTCCTTGGCC
	N1G92N-Nb-F2	GGCCAAGGAAACGGTACCCATAATC	N1-Nb(GFP)	Paired	N1G92N-Nb-2
	N1G92N-Nb-R2	TCGATAAGCTTGATATCGAATTCTTAGCTGGAGACGGTGACCTGGGTG
N1G92N	N1G92N-F1	CATCATTTTGGCAAAGAATTGGATCCATGGCGAACCTTGGCTACTG	N1-Nb(GFP)	Paired	N1G92N-1	N1G92N-1+N1G92N-2
	N1G92N-R1	GATTATGGGTACCGTTTCCTTGGCC
	N1G92N-F2	GGCCAAGGAAACGGTACCCATAATC	N1-Nb(GFP)	Paired	N1G92N-2
	N1G92N-R2	TTATCGATAAGCTTGATATCGAATTCTTAATGCTTGAGGTTGGTTTTTG
